# Supplementary material for: Application of machine learning with large-scale data for an effective vaccination against classical swine fever for wild boar in Japan
Source: Sci Rep. 2024 Mar 4;14:5312. doi: 10.1038/s41598-024-55828-6 (PMC10912211; doi:10.1038/s41598-024-55828-6)
Supplement: Supplementary file 2 — Supplementary Table 1. [file 41598_2024_55828_MOESM2_ESM.xlsx]

## Sheet: Sup table 1
Supplementary Table 1: Selected 18 vegetation classifications. Classification is based on Biodiversity Center of Japan.
IV Natural Vegetation in Fagatea crenatae Region	16 Riparian forest
	18 Riverside forest
V Substitutional Communities in Vaccinio-Piceetea Region	22 Deciduous broad-leaved secondary forest
	24 Deciduous broad-leaved shrub community
	25 Secondary grasslands
	26 Plant community in clear-cut area
VI Natural Vegetation in Camellietea japonicae Region	32 Riverside forest
VII Substitutional Communities in Camellietea japonicae Region	40 Secondary evergreen broadleaf forest
	41 Deciduous broad-leaved secondary forest
	42 Evergreen coniferous secondary forest
	44 Shrub community
	46 Plant community in clear-cut area
VIII Vegetation in Riverside, Moor, Marsh and Dune	47 Vegetation in moor, stream, pond and marsh
IX Plantation and Cultural Land	54 Plantation
	55 Bamboo forest
	56 Cultivated meadow, golf course, and lawn
	57 Cultural land
X Urban District etc.	58 Urban district
*Each number reflects the original classification40.
